# Supplementary material for: Prolyl-4-Hydroxylase 3 (PHD3) Expression Is Downregulated during Epithelial-to-Mesenchymal Transition
Source: PLoS One. 2013 Dec 18;8(12):e83021. doi: 10.1371/journal.pone.0083021 (PMC3867438; doi:10.1371/journal.pone.0083021)
Supplement: Table S2 — List of human genes encoding for proteins that contain an LXXLAP motif. Scansite3.mit.edu was used to search for proteins in the Human Ensemble database containing the sequence pattern L-X-X-L-A-P.[41] Protein IDs were converted to Gene IDs, which were uploaded as a gene list into DAVID (http://david.abcc.ncifcrf.gov/) [42], [43]. The complete output list from DAVID is shown in this table. (XLSX) [file pone.0083021.s009.xlsx]

## Sheet: Sheet1
Human genes containing an LXXLAP motif (using scansite3.mit.edu)
Ensemble Gene ID	Gene Name
ENSG00000181915	2-aminoethanethiol (cysteamine) dioxygenase
ENSG00000087263	2-oxoglutarate and iron-dependent oxygenase domain containing 1
ENSG00000076685	5'-nucleotidase, cytosolic II
ENSG00000133597	aarF domain containing kinase 2
ENSG00000154175	ABI family, member 3 (NESH) binding protein
ENSG00000111644	acrosin binding protein
ENSG00000171681	activating transcription factor 7 interacting protein
ENSG00000135074	ADAM metallopeptidase domain 19 (meltrin beta)
ENSG00000178031	ADAMTS-like 1
ENSG00000100280	adaptor-related protein complex 1, beta 1 subunit
ENSG00000006125	adaptor-related protein complex 2, beta 1 subunit
ENSG00000188778	adrenergic, beta-3-, receptor
ENSG00000137124	aldehyde dehydrogenase 1 family, member B1
ENSG00000112294	aldehyde dehydrogenase 5 family, member A1
ENSG00000121410	alpha-1-B glycoprotein
ENSG00000136383	alpha-kinase 3
ENSG00000110881	amiloride-sensitive cation channel 2, neuronal
ENSG00000158578	aminolevulinate, delta-, synthase 2
ENSG00000153107	anaphase promoting complex subunit 1; similar to anaphase promoting complex subunit 1
ENSG00000114019	angiomotin like 2
ENSG00000151150	ankyrin 3, node of Ranvier (ankyrin G)
ENSG00000124227	ankyrin repeat domain 60
ENSG00000156381	ankyrin repeat domain 9
ENSG00000179593	arachidonate 15-lipoxygenase, type B
ENSG00000135439	ArfGAP with GTPase domain, ankyrin repeat and PH domain 2
ENSG00000113273	arylsulfatase B
ENSG00000157399	arylsulfatase E (chondrodysplasia punctata 1)
ENSG00000164291	arylsulfatase family, member K
ENSG00000134440	asparaginyl-tRNA synthetase
ENSG00000142544	ATP binding domain 3
ENSG00000152234	ATP synthase, H+ transporting, mitochondrial F1 complex, alpha subunit 1, cardiac muscle
ENSG00000141338	ATP-binding cassette, sub-family A (ABC1), member 8
ENSG00000023839	ATP-binding cassette, sub-family C (CFTR/MRP), member 2
ENSG00000125257	ATP-binding cassette, sub-family C (CFTR/MRP), member 4
ENSG00000161204	ATP-binding cassette, sub-family F (GCN20), member 3
ENSG00000135049	ATP/GTP binding protein 1
ENSG00000166748	ATP/GTP binding protein-like 1
ENSG00000117410	ATPase, H+ transporting, lysosomal 21kDa, V0 subunit b
ENSG00000116039	ATPase, H+ transporting, lysosomal 56/58kDa, V1 subunit B1
ENSG00000007516	BAI1-associated protein 3
ENSG00000135454	beta-1,4-N-acetyl-galactosaminyl transferase 1
ENSG00000015475	BH3 interacting domain death agonist
ENSG00000184992	BRI3 binding protein
ENSG00000076108	bromodomain adjacent to zinc finger domain, 2A
ENSG00000163618	Ca++-dependent secretion activator
ENSG00000151062	calcium channel, voltage-dependent, alpha 2/delta subunit 4
ENSG00000100346	calcium channel, voltage-dependent, T type, alpha 1I subunit
ENSG00000142330	calpain 10
ENSG00000160161	cartilage intermediate layer protein 2
ENSG00000125107	CCR4-NOT transcription complex, subunit 1
ENSG00000125810	CD93 molecule
ENSG00000031081	Cdc42 GTPase-activating protein
ENSG00000136861	CDK5 regulatory subunit associated protein 2
ENSG00000162706	cell adhesion molecule 3
ENSG00000170779	cell division cycle associated 4
ENSG00000166451	centromere protein N
ENSG00000110274	centrosomal protein 164kDa
ENSG00000101639	centrosomal protein 192kDa
ENSG00000177830	chitinase domain containing 1
ENSG00000155962	chloride intracellular channel 2
ENSG00000169504	chloride intracellular channel 4
ENSG00000112782	chloride intracellular channel 5
ENSG00000159212	chloride intracellular channel 6
ENSG00000100399	chondroadherin-like
ENSG00000090539	chordin
ENSG00000162641	chromosome 1 open reading frame 62
ENSG00000180525	chromosome 10 open reading frame 108
ENSG00000175573	chromosome 11 open reading frame 68
ENSG00000165899	chromosome 12 open reading frame 64
ENSG00000133980	chromosome 14 open reading frame 115
ENSG00000184507	chromosome 15 open reading frame 55
ENSG00000178971	chromosome 17 open reading frame 68
ENSG00000185504	chromosome 17 open reading frame 70
ENSG00000105072	chromosome 19 open reading frame 44
ENSG00000142444	chromosome 19 open reading frame 52
ENSG00000144406	chromosome 2 open reading frame 21
ENSG00000173557	chromosome 2 open reading frame 70
ENSG00000149639	chromosome 20 open reading frame 117
ENSG00000125843	chromosome 20 open reading frame 29
ENSG00000214324	chromosome 3 open reading frame 56
ENSG00000172568	chromosome 5 open reading frame 40
ENSG00000188112	chromosome 6 open reading frame 132
ENSG00000203756	chromosome 6 open reading frame 191
ENSG00000106034	chromosome 7 open reading frame 58
ENSG00000204839	chromosome 8 open reading frame 73
ENSG00000175854	chromosome 9 open reading frame 119
ENSG00000204669	chromosome 9 open reading frame 57
ENSG00000119328	chromosome 9 open reading frame 6
ENSG00000122966	citron (rho-interacting, serine/threonine kinase 21)
ENSG00000180210	coagulation factor II (thrombin)
ENSG00000082438	COBL-like 1
ENSG00000068120	Coenzyme A synthase
ENSG00000160799	coiled-coil domain containing 12
ENSG00000159625	coiled-coil domain containing 135
ENSG00000152076	coiled-coil domain containing 74B
ENSG00000172346	cold shock domain containing C2, RNA binding
ENSG00000114270	collagen, type VII, alpha 1
ENSG00000182871	collagen, type XVIII, alpha 1
ENSG00000114744	COMM domain containing 2
ENSG00000213341	conserved helix-loop-helix ubiquitous kinase
ENSG00000014919	COX15 homolog, cytochrome c oxidase assembly protein (yeast)
ENSG00000127586	CTF18, chromosome transmission fidelity factor 18 homolog (S. cerevisiae)
ENSG00000198457	cytochrome P450, family 21, subfamily A, polypeptide 2
ENSG00000206338	cytochrome P450, family 21, subfamily A, polypeptide 2
ENSG00000125485	DEAD (Asp-Glu-Ala-Asp) box polypeptide 31
ENSG00000137628	DEAD (Asp-Glu-Ala-Asp) box polypeptide 60
ENSG00000101452	DEAH (Asp-Glu-Ala-His) box polypeptide 35
ENSG00000144045	DEAQ box RNA-dependent ATPase 1
ENSG00000206279	death-domain associated protein
ENSG00000204209	death-domain associated protein
ENSG00000206206	death-domain associated protein
ENSG00000109016	dehydrogenase/reductase (SDR family) member 7B
ENSG00000211452	deiodinase, iodothyronine, type I
ENSG00000185559	delta-like 1 homolog (Drosophila)
ENSG00000091073	deltex homolog 2 (Drosophila)
ENSG00000134757	desmoglein 3 (pemphigus vulgaris antigen)
ENSG00000175065	desmoglein 4
ENSG00000157680	diacylglycerol kinase, iota
ENSG00000149091	diacylglycerol kinase, zeta 104kDa
ENSG00000015413	dipeptidase 1 (renal)
ENSG00000132535	discs, large homolog 4 (Drosophila)
ENSG00000142197	dopey family member 2
ENSG00000132768	DPH2 homolog (S. cerevisiae)
ENSG00000185842	dynein, axonemal, heavy chain 14
ENSG00000135636	dysferlin, limb girdle muscular dystrophy 2B (autosomal recessive)
ENSG00000088881	early B-cell factor 4
ENSG00000100842	embryonal Fyn-associated substrate
ENSG00000154380	enabled homolog (Drosophila)
ENSG00000149564	endothelial cell adhesion molecule
ENSG00000116016	endothelial PAS domain protein 1
ENSG00000117298	endothelin converting enzyme 1
ENSG00000145194	endothelin converting enzyme 2
ENSG00000182356	ENSG00000182356
ENSG00000222009	ENSG00000222009
ENSG00000185684	EP400 N-terminal like
ENSG00000142627	EPH receptor A2
ENSG00000086619	ERO1-like beta (S. cerevisiae)
ENSG00000205593	family with sequence similarity 116, member B
ENSG00000136830	family with sequence similarity 129, member B
ENSG00000109794	family with sequence similarity 149, member A
ENSG00000106328	fascin homolog 3, actin-bundling protein, testicular (Strongylocentrotus purpuratus)
ENSG00000086570	FAT tumor suppressor homolog 2 (Drosophila)
ENSG00000143297	Fc receptor-like 5
ENSG00000070601	FERM and PDZ domain containing 1
ENSG00000075388	fibroblast growth factor 4
ENSG00000204060	forkhead box protein O6
ENSG00000161791	formin-like 3
ENSG00000174951	fucosyltransferase 1 (galactoside 2-alpha-L-fucosyltransferase, H blood group)
ENSG00000102302	FYVE, RhoGEF and PH domain containing 1
ENSG00000127084	FYVE, RhoGEF and PH domain containing 3
ENSG00000139132	FYVE, RhoGEF and PH domain containing 4
ENSG00000179921	G protein-coupled bile acid receptor 1
ENSG00000020181	G protein-coupled receptor 124
ENSG00000164849	G protein-coupled receptor 146
ENSG00000188888	G protein-coupled receptor 179
ENSG00000204681	gamma-aminobutyric acid (GABA) B receptor, 1
ENSG00000206511	gamma-aminobutyric acid (GABA) B receptor, 1
ENSG00000206466	gamma-aminobutyric acid (GABA) B receptor, 1
ENSG00000136928	gamma-aminobutyric acid (GABA) B receptor, 2
ENSG00000164900	gastrulation brain homeobox 1
ENSG00000135677	glucosamine (N-acetyl)-6-sulfatase
ENSG00000177628	glucosidase, beta; acid (includes glucosylceramidase)
ENSG00000203618	glycoprotein Ib (platelet), beta polypeptide
ENSG00000130309	glycosyltransferase 25 domain containing 1
ENSG00000087460	GNAS complex locus
ENSG00000185340	growth arrest-specific 2 like 1
ENSG00000163607	GTP-binding protein 8 (putative)
ENSG00000171495	HEAT repeat family member 7B2
ENSG00000025156	heat shock transcription factor 2
ENSG00000198265	helicase with zinc finger
ENSG00000153936	heparan sulfate 2-O-sulfotransferase 1
ENSG00000152795	heterogeneous nuclear ribonucleoprotein D-like
ENSG00000049860	hexosaminidase B (beta polypeptide)
ENSG00000111911	histidine triad nucleotide binding protein 3
ENSG00000142149	hormonally up-regulated Neu-associated kinase
ENSG00000127124	human immunodeficiency virus type I enhancer binding protein 3
ENSG00000197386	huntingtin
ENSG00000183657	hypothetical LOC100128046
ENSG00000197851	hypothetical LOC401388
ENSG00000165801	hypothetical protein FLJ10357
ENSG00000146067	hypothetical protein FLJ10404
ENSG00000183248	hypothetical protein FLJ22184
ENSG00000100644	hypoxia inducible factor 1, alpha subunit (basic helix-loop-helix transcription factor)
ENSG00000124440	hypoxia inducible factor 3, alpha subunit
ENSG00000167178	immunoglobulin superfamily containing leucine-rich repeat 2
ENSG00000104365	inhibitor of kappa light polypeptide gene enhancer in B-cells, kinase beta
ENSG00000185133	inositol polyphosphate-5-phosphatase J
ENSG00000143624	integrator complex subunit 3
ENSG00000185085	integrator complex subunit 5
ENSG00000104299	integrator complex subunit 9
ENSG00000151655	inter-alpha (globulin) inhibitor H2
ENSG00000105376	intercellular adhesion molecule 5, telencephalin
ENSG00000177663	interleukin 17 receptor A
ENSG00000175329	intestine-specific homeobox
ENSG00000183856	IQ motif containing GTPase activating protein 3
ENSG00000168970	JMJD7-PLA2G4B readthrough transcript; phospholipase A2, group IVB (cytosolic); jumonji domain containing 7
ENSG00000149243	kelch-like 35 (Drosophila)
ENSG00000109790	kelch-like 5 (Drosophila)
ENSG00000127463	KIAA0090
ENSG00000169330	KIAA1024
ENSG00000133958	KIAA1409
ENSG00000197077	KIAA1671 protein
ENSG00000141068	kinase suppressor of ras 1
ENSG00000171435	kinase suppressor of ras 2
ENSG00000170498	KiSS-1 metastasis-suppressor
ENSG00000172059	Kruppel-like factor 11
ENSG00000100395	l(3)mbt-like 2 (Drosophila)
ENSG00000091128	laminin, beta 4
ENSG00000050555	laminin, gamma 3
ENSG00000168056	latent transforming growth factor beta binding protein 3
ENSG00000126243	leucine rich repeat and fibronectin type III domain containing 3
ENSG00000173621	leucine rich repeat and fibronectin type III domain containing 4
ENSG00000184709	leucine rich repeat containing 26
ENSG00000162494	leucine rich repeat containing 38
ENSG00000173988	leucine rich repeat containing 63
ENSG00000162951	leucine rich repeat transmembrane neuronal 1
ENSG00000186001	leucine-rich repeats and calponin homology (CH) domain containing 3
ENSG00000077454	leucine-rich repeats and calponin homology (CH) domain containing 4
ENSG00000144771	leucine-rich repeats and transmembrane domains 1
ENSG00000182909	leukocyte receptor cluster (LRC) member 9
ENSG00000175556	LON peptidase N-terminal domain and ring finger 3
ENSG00000168702	low density lipoprotein-related protein 1B (deleted in tumors)
ENSG00000198589	LPS-responsive vesicle trafficking, beach and anchor containing
ENSG00000065427	lysyl-tRNA synthetase
ENSG00000124688	MAD2L1 binding protein
ENSG00000135953	major facilitator superfamily domain containing 9
ENSG00000013364	major vault protein
ENSG00000013288	mannosidase, alpha, class 2B, member 2
ENSG00000008516	matrix metallopeptidase 25
ENSG00000177669	membrane bound O-acyltransferase domain containing 4
ENSG00000166987	methyl-CpG binding domain protein 6
ENSG00000182315	methyl-CpG-binding domain protein 3-like 3-like
ENSG00000205718	methyl-CpG-binding domain protein 3-like 4-like
ENSG00000086015	microtubule associated serine/threonine kinase 2
ENSG00000069020	microtubule associated serine/threonine kinase family member 4
ENSG00000160294	minichromosome maintenance complex component 3 associated protein
ENSG00000137802	mitogen-activated protein kinase binding protein 1
ENSG00000135341	mitogen-activated protein kinase kinase kinase 7
ENSG00000186260	MKL/myocardin-like 2
ENSG00000073146	Mov10l1, Moloney leukemia virus 10-like 1, homolog (mouse)
ENSG00000205277	mucin 12, cell surface associated; similar to mucin 11
ENSG00000198788	mucin 2, oligomeric mucus/gel-forming
ENSG00000162591	multiple EGF-like-domains 6
ENSG00000083168	MYST histone acetyltransferase (monocytic leukemia) 3
ENSG00000121579	N-acetyltransferase 13 (GCN5-related)
ENSG00000136274	NAC alpha domain containing
ENSG00000188747	NADPH oxidase activator 1
ENSG00000140807	naked cuticle homolog 1 (Drosophila)
ENSG00000196531	nascent polypeptide-associated complex alpha subunit
ENSG00000215041	neuralized homolog 4 (Drosophila)
ENSG00000182575	neurexophilin 3
ENSG00000020129	neurochondrin
ENSG00000134369	neuron navigator 1
ENSG00000183971	neuropeptide W
ENSG00000198400	neurotrophic tyrosine kinase, receptor, type 1
ENSG00000116962	nidogen 1
ENSG00000101004	ninein-like
ENSG00000089250	nitric oxide synthase 1 (neuronal)
ENSG00000074181	Notch homolog 3 (Drosophila)
ENSG00000163545	NUAK family, SNF1-like kinase, 2
ENSG00000082641	nuclear factor (erythroid-derived 2)-like 1
ENSG00000132603	nuclear import 7 homolog (S. cerevisiae)
ENSG00000143257	nuclear receptor subfamily 1, group I, member 3
ENSG00000213024	nucleoporin 62kDa
ENSG00000110713	nucleoporin 98kDa
ENSG00000167799	nudix (nucleoside diphosphate linked moiety X)-type motif 8
ENSG00000184232	OAF homolog (Drosophila)
ENSG00000099330	occludin/ELL domain containing 1
ENSG00000196539	olfactory receptor, family 2, subfamily T, member 3
ENSG00000198836	optic atrophy 1 (autosomal dominant)
ENSG00000182752	PAPPA antisense RNA (non-protein coding); pregnancy-associated plasma protein A, pappalysin 1
ENSG00000138964	parvin, gamma
ENSG00000180316	patatin-like phospholipase domain containing 1
ENSG00000145730	peptidylglycine alpha-amidating monooxygenase
ENSG00000179094	period homolog 1 (Drosophila)
ENSG00000124587	peroxisomal biogenesis factor 6
ENSG00000007541	phosphatidylinositol glycan anchor biosynthesis, class Q
ENSG00000105223	phospholipase D family, member 3
ENSG00000100979	phospholipid transfer protein
ENSG00000171680	pleckstrin homology domain containing, family G (with RhoGef domain) member 5
ENSG00000076356	plexin A2
ENSG00000004399	plexin D1
ENSG00000143442	pogo transposable element with ZNF domain
ENSG00000090621	poly(A) binding protein, cytoplasmic 4 (inducible form)
ENSG00000146453	poly(A)-specific ribonuclease (PARN)-like domain containing 1
ENSG00000148832	polyamine oxidase (exo-N4-amino)
ENSG00000181222	polymerase (RNA) II (DNA directed) polypeptide A, 220kDa
ENSG00000148606	polymerase (RNA) III (DNA directed) polypeptide A, 155kDa
ENSG00000187486	potassium inwardly-rectifying channel, subfamily J, member 11
ENSG00000143473	potassium voltage-gated channel, subfamily H (eag-related), member 1
ENSG00000110777	POU class 2 associating factor 1
ENSG00000104356	processing of precursor 1, ribonuclease P/MRP subunit (S. cerevisiae)
ENSG00000148843	programmed cell death 11
ENSG00000137509	prolylcarboxypeptidase (angiotensinase C)
ENSG00000155066	prominin 2
ENSG00000168229	prostaglandin D2 receptor (DP)
ENSG00000125384	prostaglandin E receptor 2 (subtype EP2), 53kDa
ENSG00000131788	protein inhibitor of activated STAT, 3
ENSG00000162878	protein kinase-like protein SgK493
ENSG00000111679	protein tyrosine phosphatase, non-receptor type 6
ENSG00000153233	protein tyrosine phosphatase, receptor type, R
ENSG00000156453	protocadherin 1
ENSG00000166450	protogenin homolog (Gallus gallus)
ENSG00000169972	pseudouridylate synthase-like 1
ENSG00000171813	PWWP domain containing 2B
ENSG00000100599	Ras and Rab interactor 3
ENSG00000068028	Ras association (RalGDS/AF-6) domain family member 1
ENSG00000119729	ras homolog gene family, member Q; similar to small GTP binding protein TC10
ENSG00000105122	RAS protein activator like 3
ENSG00000173653	RCE1 homolog, prenyl protein peptidase (S. cerevisiae)
ENSG00000129465	receptor-interacting serine-threonine kinase 3
ENSG00000185924	reticulon 4 receptor-like 1
ENSG00000134438	retina and anterior neural fold homeobox
ENSG00000183638	retinitis pigmentosa 1-like 1
ENSG00000118849	retinoic acid receptor responder (tazarotene induced) 1
ENSG00000107618	retinol binding protein 3, interstitial
ENSG00000079313	REX1, RNA exonuclease 1 homolog (S. cerevisiae)
ENSG00000100852	Rho GTPase activating protein 5
ENSG00000076928	Rho guanine nucleotide exchange factor (GEF) 1
ENSG00000142632	Rho guanine nucleotide exchange factor (GEF) 19
ENSG00000188846	ribosomal protein L14
ENSG00000198862	ring finger protein 160
ENSG00000166439	ring finger protein 169
ENSG00000182872	RNA binding motif protein 10
ENSG00000120158	RNA terminal phosphate cyclase-like 1
ENSG00000142178	salt-inducible kinase 1
ENSG00000079332	SAR1 homolog A (S. cerevisiae)
ENSG00000180900	scribbled homolog (Drosophila)
ENSG00000124107	secretory leukocyte peptidase inhibitor
ENSG00000007908	selectin E
ENSG00000167680	sema domain, transmembrane domain (TM), and cytoplasmic domain, (semaphorin) 6B
ENSG00000107290	senataxin
ENSG00000108387	septin 4
ENSG00000060140	serine/threonine/tyrosine kinase 1
ENSG00000179833	SERTA domain containing 2
ENSG00000139718	SET domain containing 1B
ENSG00000218416	similar to hCG1777210
ENSG00000136378	similar to hCG1991431; similar to COMPase; ADAM metallopeptidase with thrombospondin type 1 motif, 7
ENSG00000067225	similar to Pyruvate kinase, isozymes M1/M2 (Pyruvate kinase muscle isozyme) (Cytosolic thyroid hormone-binding protein) (CTHBP) (THBP1); pyruvate kinase, muscle
ENSG00000112320	sine oculis binding protein homolog (Drosophila)
ENSG00000123415	single-strand-selective monofunctional uracil-DNA glycosylase 1
ENSG00000100625	SIX homeobox 4
ENSG00000165684	small nuclear RNA activating complex, polypeptide 4, 190kDa
ENSG00000070366	Smg-6 homolog, nonsense mediated mRNA decay factor (C. elegans)
ENSG00000080603	Snf2-related CREBBP activator protein
ENSG00000115902	solute carrier family 1 (glutamate/neutral amino acid transporter), member 4
ENSG00000126903	solute carrier family 10 (sodium/bile acid cotransporter family), member 3
ENSG00000188991	solute carrier family 15, member 5
ENSG00000155380	solute carrier family 16, member 1 (monocarboxylic acid transporter 1)
ENSG00000118596	solute carrier family 16, member 7 (monocarboxylic acid transporter 2)
ENSG00000117394	solute carrier family 2 (facilitated glucose transporter), member 1
ENSG00000197241	solute carrier family 2 (facilitated glucose transporter), member 7
ENSG00000142583	solute carrier family 2 (facilitated glucose/fructose transporter), member 5
ENSG00000145217	solute carrier family 26 (sulfate transporter), member 1
ENSG00000105641	solute carrier family 5 (sodium iodide symporter), member 5
ENSG00000164690	sonic hedgehog homolog (Drosophila)
ENSG00000131018	spectrin repeat containing, nuclear envelope 1
ENSG00000072195	SPEG complex locus
ENSG00000065526	spen homolog, transcriptional regulator (Drosophila)
ENSG00000104450	sperm associated antigen 1
ENSG00000101222	sperm flagellar 1
ENSG00000130768	sphingomyelin phosphodiesterase, acid-like 3B
ENSG00000116754	splicing factor, arginine/serine-rich 11
ENSG00000153914	splicing factor, arginine/serine-rich 12
ENSG00000198369	sprouty-related, EVH1 domain containing 2
ENSG00000203883	SRY (sex determining region Y)-box 18
ENSG00000198911	sterol regulatory element binding transcription factor 2
ENSG00000173320	storkhead box 2
ENSG00000078808	stromal cell derived factor 4
ENSG00000133247	suppressor of variegation 4-20 homolog 2 (Drosophila)
ENSG00000166111	SV2 related protein homolog (rat)
ENSG00000204176	synaptotagmin XV
ENSG00000211821	T cell receptor alpha constant; T cell receptor alpha locus; T cell receptor alpha variable 20; T cell receptor delta locus; T cell receptor delta variable 2
ENSG00000167800	T-box 10
ENSG00000112837	T-box 18
ENSG00000173273	tankyrase, TRF1-interacting ankyrin-related ADP-ribose polymerase
ENSG00000065882	TBC1 (tre-2/USP6, BUB2, cdc16) domain family, member 1
ENSG00000179981	teashirt zinc finger homeobox 1
ENSG00000041982	tenascin C
ENSG00000131746	tensin 4
ENSG00000136891	testis expressed 10
ENSG00000178928	tetra-peptide repeat homeobox 1
ENSG00000161277	THAP domain containing 8
ENSG00000169231	thrombospondin 3
ENSG00000003436	tissue factor pathway inhibitor (lipoprotein-associated coagulation inhibitor)
ENSG00000160606	TLC domain containing 1
ENSG00000145901	TNFAIP3 interacting protein 1
ENSG00000136827	torsin family 1, member A (torsin A)
ENSG00000120708	transforming growth factor, beta-induced, 68kDa
ENSG00000138162	transforming, acidic coiled-coil containing protein 2
ENSG00000134160	transient receptor potential cation channel, subfamily M, member 1
ENSG00000125304	transmembrane 9 superfamily member 2
ENSG00000188800	transmembrane and coiled-coil domains 2
ENSG00000166557	transmembrane emp24 protein transport domain containing 3
ENSG00000181291	transmembrane protein 132E
ENSG00000126246	transmembrane protein 149
ENSG00000184584	transmembrane protein 173
ENSG00000188760	transmembrane protein 198
ENSG00000121900	transmembrane protein 54
ENSG00000164983	transmembrane protein 65
ENSG00000180089	transmembrane protein 86B
ENSG00000129925	transmembrane protein 8A
ENSG00000100106	TRIO and F-actin binding protein
ENSG00000135451	trophinin associated protein (tastin)
ENSG00000182704	tsukushin
ENSG00000138892	tubulin tyrosine ligase-like family, member 8
ENSG00000156414	tudor domain containing 9
ENSG00000105397	tyrosine kinase 2
ENSG00000156256	ubiquitin specific peptidase 16
ENSG00000198488	UDP-GlcNAc:betaGal beta-1,3-N-acetylglucosaminyltransferase 6 (core 3 synthase)
ENSG00000168038	unc-51-like kinase 4 (C. elegans)
ENSG00000135763	URB2 ribosome biogenesis 2 homolog (S. cerevisiae)
ENSG00000065361	v-erb-b2 erythroblastic leukemia viral oncogene homolog 3 (avian)
ENSG00000139722	vacuolar protein sorting 37 homolog B (S. cerevisiae)
ENSG00000137411	valyl-tRNA synthetase 2, mitochondrial (putative)
ENSG00000206476	valyl-tRNA synthetase 2, mitochondrial (putative)
ENSG00000173511	vascular endothelial growth factor B
ENSG00000119614	visual system homeobox 2
ENSG00000110799	von Willebrand factor
ENSG00000179403	von Willebrand factor A domain containing 1
ENSG00000145198	von Willebrand factor A domain containing 5B2
ENSG00000163625	WD repeat and FYVE domain containing 3
ENSG00000119599	WD repeat domain 21A
ENSG00000161996	WD repeat domain 90
ENSG00000116580	YY1 associated protein 1; gon-4-like (C. elegans)
ENSG00000114853	zinc finger and BTB domain containing 47
ENSG00000121413	zinc finger and SCAN domain containing 18
ENSG00000100403	zinc finger CCCH-type containing 7B
ENSG00000136367	zinc finger homeobox 2
ENSG00000105497	zinc finger protein 175
ENSG00000173275	zinc finger protein 449
ENSG00000218891	zinc finger protein 579
ENSG00000197483	zinc finger protein 628
ENSG00000164684	zinc finger protein 704
ENSG00000196456	zinc finger protein 775
ENSG00000147130	zinc finger, MYM-type 3
