# Supplementary material for: Prolyl-4-Hydroxylase 3 (PHD3) Expression Is Downregulated during Epithelial-to-Mesenchymal Transition
Source: PLoS One. 2013 Dec 18;8(12):e83021. doi: 10.1371/journal.pone.0083021 (PMC3867438; doi:10.1371/journal.pone.0083021)
Supplement: Table S3 — List of LXXLAP-containing genes that are functionally related to “Cytoskeleton”, “Cell Projection” and “Cell Adhesion”. The DAVID functional annotation tool (http://david.abcc.ncifcrf.gov/) was used to determine which LXXLAP-containing proteins might be related processes involving cell adhesion or migration[42], [43]. Genes with DAVID annotations in the functional categories of “Cytoskeleton”, “Cell Projection” and “Cell Adhesion” are shown in this table. (XLSX) [file pone.0083021.s010.xlsx]

## Sheet: Sheet1
LXXLAP-containing genes broken down by DAVID functional category
Cytoskeleton
Ensemble Gene ID	Gene Name
ENSG00000136861	CDK5 regulatory subunit associated protein 2
ENSG00000102302	FYVE, RhoGEF and PH domain containing 1
ENSG00000127084	FYVE, RhoGEF and PH domain containing 3
ENSG00000139132	FYVE, RhoGEF and PH domain containing 4
ENSG00000124688	MAD2L1 binding protein
ENSG00000068028	Ras association (RalGDS/AF-6) domain family member 1
ENSG00000100106	TRIO and F-actin binding protein
ENSG00000151150	ankyrin 3, node of Ranvier (ankyrin G)
ENSG00000110274	centrosomal protein 164kDa
ENSG00000101639	centrosomal protein 192kDa
ENSG00000112782	chloride intracellular channel 5
ENSG00000185842	dynein, axonemal, heavy chain 14
ENSG00000154380	enabled homolog (Drosophila)
ENSG00000185340	growth arrest-specific 2 like 1
ENSG00000109790	kelch-like 5 (Drosophila)
ENSG00000184709	leucine rich repeat containing 26
ENSG00000086015	microtubule associated serine/threonine kinase 2
ENSG00000134369	neuron navigator 1
ENSG00000101004	ninein-like
ENSG00000213024	nucleoporin 62kDa
ENSG00000138964	parvin, gamma
ENSG00000108387	septin 4
ENSG00000131018	spectrin repeat containing, nuclear envelope 1
ENSG00000131746	tensin 4
ENSG00000138162	transforming, acidic coiled-coil containing protein 2
Cell Projection
Ensemble Gene ID	Gene Name
ENSG00000031081	Cdc42 GTPase-activating protein
ENSG00000102302	FYVE, RhoGEF and PH domain containing 1
ENSG00000139132	FYVE, RhoGEF and PH domain containing 4
ENSG00000087460	GNAS complex locus
ENSG00000015413	dipeptidase 1 (renal)
ENSG00000185842	dynein, axonemal, heavy chain 14
ENSG00000154380	enabled homolog (Drosophila)
ENSG00000126243	leucine rich repeat and fibronectin type III domain containing 3
ENSG00000020129	neurochondrin
ENSG00000089250	nitric oxide synthase 1 (neuronal)
ENSG00000155066	prominin 2
ENSG00000101222	sperm flagellar 1
Cell Adhesion
Ensemble Gene ID	Gene Name
ENSG00000125810	CD93 molecule
ENSG00000086570	FAT tumor suppressor homolog 2 (Drosophila)
ENSG00000162706	cell adhesion molecule 3
ENSG00000114270	collagen, type VII, alpha 1
ENSG00000182871	collagen, type XVIII, alpha 1
ENSG00000134757	desmoglein 3 (pemphigus vulgaris antigen)
ENSG00000175065	desmoglein 4
ENSG00000100842	embryonal Fyn-associated substrate
ENSG00000149564	endothelial cell adhesion molecule
ENSG00000203618	glycoprotein Ib (platelet), beta polypeptide
ENSG00000105376	intercellular adhesion molecule 5, telencephalin
ENSG00000091128	laminin, beta 4
ENSG00000050555	laminin, gamma 3
ENSG00000126243	leucine rich repeat and fibronectin type III domain containing 3
ENSG00000116962	nidogen 1
ENSG00000138964	parvin, gamma
ENSG00000156453	protocadherin 1
ENSG00000007908	selectin E
ENSG00000041982	tenascin C
ENSG00000169231	thrombospondin 3
ENSG00000120708	transforming growth factor, beta-induced, 68kDa
ENSG00000129925	transmembrane protein 8A
ENSG00000135451	trophinin associated protein (tastin)
ENSG00000110799	von Willebrand factor
